# Supplementary material for: The ovarian cancer oncobiome
Source: Oncotarget. 2017 Mar 30;8(22):36225–45. doi: 10.18632/oncotarget.16717 (PMC5482651; doi:10.18632/oncotarget.16717)
Supplement: Supplementary file 2 [file oncotarget-08-36225-s002.xlsx]

## Sheet: Sheet1
Sl. No	Age at surgery	Tumor Primary or Metastasis	Matched Control	Diagnosis
1	57	Primary	No	MMMT, malignant mixed mesodermal tumor (carcinoma>95%, mixed serous and mucinous)
2	60	Primary	No	high grade serous papillary
3	47	Primary	No	intestinal type adenocarcinoma
4	66	Primary	No	carcinoma, papillary transitional variant
5	50	Primary	Yes	carcinoma, poorly differentiated (suggestive of a transitional cell carcinoma)
6	45	Primary	Yes	clear cell carcinoma
7	74	Primary	No	serous papillary high grade
8	68	Primary	No	carcinosarcoma (predominant serous carcinoma)
9	58	Primary	No	endometrioid adenocarcinoma
10	38	Primary	Yes	poorly differentiated carcinoma, with transitional cell features
11	55	Primary	No	serous carcinoma
12	70	Primary	Yes	transitional cell carcinoma
13	43	Primary	No	serous carcinoma
14	52	Primary	No	mixed (clear cell and serous)
15	70	Primary	No	clear cell carcinoma
16	64	Metastasis	No	high grade papillary serous
17	57	Primary	Yes	serous carcinoma
18	65	Primary	Yes	high grade serous carcinoma
19	97	Primary	Yes	endometrioid adenocarcinoma with extensive necrosis
20	73	Primary	No	serous carcinoma
21	75	Primary	Yes	high grade papillary serous
22	60	Primary	No	carcinoma with mixed serous and focal endometrioid
23	66	Primary	No	serous carcinoma
24	73	Primary	No	serous carcinoma
25	52	Primary	No	carcinoma with mixed papillary serous, endometrioid and clear cell areas
26	51	Primary	No	clear cell adenocarcinoma
27	83	Primary	No	mixed (papillary serous and endometrioid)
28	52	Primary	Yes	mucinous cystadenocarcinoma with focal anaplastic carcinoma
29	61	Primary	No	papillary serous carcinoma
30	54	Primary	No	mixed (serous and endometrioid)
31	86	Primary	No	endometrioid adenocarcinoma, involving adenofibroma
32	64	Primary	Yes	mucinous adenocarcinoma
33	56	Primary	No	serous carcinoma, high grade
34	69	Primary	No	serous carcinoma
35	67	Primary	No	papillary serous cystadenocarcinoma
36	65	Primary	No	papillary serous carcinoma
37	57	Primary	No	serous carcinoma
38	67	Primary	Yes	carcinosarcoma (mixed serous and clear cell for carcinoma component)
39	79	Primary	No	papillary serous carcinoma
40	65	Primary	No	serous carcinoma
41	18	Primary	No	small cell carcinoma, hypercalcemic type
42	38	Primary	No	clear cell carcinoma
43	77	Primary	No	serous carcinoma
44	68	Primary	No	Papillary serous carcinoma
45	79	Primary	Yes	serous carcinoma
46	61	Primary	Yes	papillary serous adenocarcinoma, high grade
47	55	Primary	No	papillary serous adenocarcinoma
48	59	Primary	No	carcinoma, mixed serous and transitional cell type
49	66	Primary	No	mixed serous (80%) and clear cell (20%)
50	58	Primary	No	papillary serous adenocarcinoma, high grade
51	54	Primary	No	poorly differentiated carcinoma
52	58	Primary	Yes	adenocarcinoma, clear cell type
53	66	Primary	Yes	clear cell carcinoma with papillary features
54	44	Primary	No	serous papillary carcinoma
55	59	Primary	No	serous papillary adenocarcinoma, high grade
56	75	Primary	No	clear cell carcinoma with focal serous features
57	62	Primary	No	papillary serous adenocarcinoma
58	57	Primary	No	serous papillary cystadenocarcinoma
59	49	Primary	No	poorly differentiated adenocarcinoma
60	55	Primary	No	malignant Brenner cell tumor
61	71	Primary	No	malignant Brenner tumor
62	58	Primary	No	clear cell carcinoma
63	54	Primary	No	papillary serous adenocarcinoma
64	56	Primary	Yes	clear cell adenocarcinoma
65	62	Primary	No	papillary serous adenocarcinoma
66	54	Primary	Yes	adenocarcinoma, mixed, with serous, clear cell and endometrioid features
67	57	Primary	Yes	papillary serous adenocarcinoma
68	60	Primary	No	papillary serous cystadenocarcinoma
69	76	Primary	No	serous carcinoma
70	59	Primary	Yes	adenocarcinoma, mixed endometrioid and serous types
71	58	Primary	No	clear cell carcinoma with squamous and mucinous differentiations
72	58	Primary	No	adenocarcinoma with mixed endometrioid, clear and serous features
73	67	Metastasis	No	papillary serous carcinoma
74	46	Primary	Yes	papillary serous carcinoma
75	69	Primary	No	high grade serous adenocarcinoma
76	55	Primary	No	adenocarcinoma, endometrioid type
77	34	Primary	No	mucinous adenocarcinoma
78	72	Primary	No	serous carcinoma
79	77	Primary	No	clear cell carcinoma
80	49	Primary	No	mixed endometrioid and clear cell adenocarcinoma
81	57	Primary	No	serous adenocarcinoma, high grade
82	50	Primary	No	serous papillary
83	43	Recurrence	No	serous adenocarcinoma
84	41	Primary	No	serous adenocarcinoma
85	51	Primary	No	serous papillary
86	51	Primary	No	serous papillary
87	47	Primary	No	serous papillary
88	46	Metastasis	No	serous papillary
89	38	Primary	No	mixed endometrioid and mucinous
90	52	Primary	No	serous papillary
91	45	Primary	No	poorly differentiated carcinoma with clear cell features
92	50	Recurrence	No	carcinoma with clear cell features
93	51	Recurrence	No	Carcinoma with serous and endometrioid features
94	32	Primary	No	serous carcinoma
95	50	Primary	No	serous papillary carcinoma
96	50	Primary	No	malignant mixed mesodermal tumor
97	50	Metastasis	No	poorly differentiated carcinoma with papillary features
98	47	Metastasis	No	serous papillary carcinoma
99	48	Primary	No	clear cell adenocarcinoma
