# Supplementary material for: The ovarian cancer oncobiome
Source: Oncotarget. 2017 Mar 30;8(22):36225–45. doi: 10.18632/oncotarget.16717 (PMC5482651; doi:10.18632/oncotarget.16717)
Supplement: Supplementary file 3 [file oncotarget-08-36225-s003.xlsx]

## Sheet: Sheet1
	Probe ID	Types of probes detected	hyb.of.OC	hyb.of.MC	hyb.of.NC	case.pvalue	case.adj.pvalue	NC.pvalue	NC.adj.pvalue	MC.pvalue	MC.adj.pvalue	Probe Sequence	Viruses	Blast results of the probes matching to genes
HPV conserved probes detected in NC	A_22_P10852567	Conserved probes	0.541435	0.343944	1.45892	0.9967	1	0.00330007	0.728269	0.881952	1	ACCGTTTGCTTACTGTTGGACATCCATTTTACAATATTACTAATGCGGATGGCAAAGAG	Human papillomavirus type 41	CDS of Z, CDS of L1, major capsid protein
	A_22_P10616578	Conserved probes	0.206957	0.677407	0.878849	0.975016	0.988066	0.0249837	1	0.0112108	0.917696	TATGGACCCCAAACATACCCAATTATTTATAATTGGTTGCATTCCTGCAGATGGTGAATA	Human papillomavirus type 88	CDS of L1, major capsid protein
	A_22_P10615973	Conserved probes	0.30003	0.294158	0.867606	0.970849	0.98551	0.0291514	1	0.305005	1	GACATAATAATGGCATCTGTTGGAACAATCAGTTATTTGTAACTGTTGTGGATACCACCA	Human papillomavirus type 53 isolate 118B.53D1	CDS of L1, major capsid protein
	A_22_P10616607	Conserved probes	0.913089	0.18121	3.54599	0.953011	0.975275	0.046989	1	0.992543	1	ACTGGCAAATCTATGTTTTGCTACAGCCTAATTAGATATGTAAAAGGTAAAGTAGTATCA	Human papillomavirus type 103	CDS of E1
Poxviridae conserved probes in MC	A_22_P10590698	Conserved probes	0.0232657	0.621059	0.449849	0.947239	0.971752	0.0527605	1	4.12e-05	0.0307714	GTCAGTCGCGTCATCGCCGTCGGCAGGTAGATGGGCGCGCCGGCG	Bovine papular stomatitis virus strain BV-TX09c5	protein phosphatase
	A_22_P10591282	Conserved probes	0.12993	0.634463	0.513712	0.996768	1	0.00323238	0.721572	0.0223481	1	CCGCTCCGCGGCGGCGGTCAGGATGTCCGCGAGCCGCGTCTTCAT	Bovine papular stomatitis virus strain BV-TX09c1	DNA packaging protein/ATPase
	A_22_P10801805	Conserved probes	0.0368368	0.558565	0.0382361	0.41921	0.625553	0.58079	1	0.00645368	0.724309	AAGTTCCCGTCGTCGTCGAAGAGGCGCCCGCCGCGCTCGAGGAAG	Orf virus strain SJ1	ORFV072, Transcription termination factor NPH-I
	A_22_P10802580	Conserved probes	0.0655154	0.6084	0.0300077	0.107959	0.216715	0.892041	1	0.00708965	0.757851	GCCGCCCGCGGCACGCGAGCGGGAGGGACCGTTGAAAGGTGGTCG	Orf virus strain OV-SA00	Genomic DNA
	A_22_P10866840	Conserved probes	0.0537499	0.558087	0.292223	0.95801	0.978239	0.0419903	1	0.0490459	1	GCTGCCGGCTCCCGCGGCGGCTGAGCCGCGCCGCCGCGAGAGCGC	Pseudocowpox virus strain VR634	Genomic DNA
	A_22_P10867622	Conserved probes	0.0187588	0.56493	0.155193	0.881303	0.934603	0.118697	1	0.00251918	0.471804	CGCGAGCCGGATCTGGTGCTCGCAGGGCGGCGACTCGAAGCGCAC	Orf virus strain SJ1	ORFV060
	A_22_P10788987	Conserved probes	0.823165	1.6507	2.1783	0.809953	0.905811	0.190047	1	0.0294298	1	TGATAAAAATTCCGCTACTAATAGGATACGGGAATAAAAATCCACTTGATACAGCCAAGT	Vaccinia virus strain Lister	DNA-dependent RNA polymerase subunit rpo132
	A_22_P10794063	Conserved probes	0.491499	1.38251	0	6.18e-06	0.000148534	0.999994	1	0.0291812	1	TCAAAAAGAGAGTCAATGTTTTTGAAACTAGAATCGTAATGGATAATGACGATAACATTC	Vaccinia virus isolate Cantagalo virus CM01	viral late transcription factor VLTF-1
Poxviridae conserved probes in NC	A_22_P10554997	Conserved probes	0.6645	0.416222	1.94238	0.999343	1	0.000657071	0.285972	0.865994	1	AAAGTAAGATATTATCGGGTTTAAGATCTGCGTGTAAAAAGTTGTCGCAACAGGGTAGTT	Vaccinia virus strain Lister	Serine/threonine-protein kinase 2
	A_22_P10551324	Conserved probes	0.26551	0.629784	0.928104	0.995649	1	0.00435087	0.849066	0.00923256	0.84494	CCAAAACAAAACGAACCATTACGCCTCGTAAACCAGCGGCTACTAAAAGAT	Ectromelia virus Naval	EVN105
	A_22_P10557218	Conserved probes	0.615518	0.353507	1.30808	0.984284	0.994052	0.0157156	1	0.943965	1	CTCTGGTAGCCGTTTCAATATCGACGGACGTCAATACTGTAATAAAGGTGGTAGTATT	Camelpox virus strain 0408151v	hypothetical protein
	A_22_P10529058	Conserved probes	0.172785	0.437894	1.19799	0.988347	0.996683	0.0116532	1	0.0784313	1	ATATCGAACGAAACGTTGTTTGATCGCATCGTGACTACCGACTCCATAAAGAAC	Myxoma virus strain Aust/Southwell Hill/11-93	m113R
	A_22_P10529665	Conserved probes	0.878383	0.450697	2.15988	0.985225	0.994712	0.014775	1	0.926562	1	TTCGATTTCATGAAGATACCGAACCCGTTTAAACGCTACGAGTGTAATAACAACACTAAA	Myxoma virus strain Aust/Southwell Hill/11-93	m003.2L & m003.2R
	A_22_P10526854	Conserved probes	0.150966	0.473352	1.04328	0.985776	0.995037	0.0142236	1	0.0230448	1	ACGTCCAGGGGTCTTCTACTAACGCTTTCTTTACCAATAGAATAATGATCCAGTTTGTAT	Rabbit fibroma virus.	s086L
	A_22_P10624133	Conserved probes	0.467033	0.18889	1.64566	0.984143	0.993993	0.0158574	1	0.931415	1	TGGAATGTTTGGAATATCCAAAGGCAGATTTTATAACATTAGTTAATAATATGTCATTTG	Goatpox virus FZ	GTPV108
	A_22_P10624090	Conserved probes	0.61041	0	2.74783	0.981586	0.992231	0.0184137	1	0.999933	1	AGCATTAAAACTTCTTTAATTGATAATTCTGGAGATTTATTAGTAATTAATCTAAGTAGT	Goatpox virus FZ	GTPV097
	A_22_P10521077	Conserved probes	0.926703	0.254465	2.40764	0.984274	0.994052	0.0157256	1	0.952463	1	TGCATTCGACTCAACATAAATAATTCTAGAGGAGACGATCTACTATCAAATTCGGATCGT	Vaccinia virus strain Lister	DNA-directed DNA polymerase
	A_22_P10658133	Conserved probes	0.460818	0.145094	2.63114	0.97847	0.990192	0.0215295	1	0.945321	1	TGCAGCATATAACTAAACACGTTAGTGTTCTTTATTGTTTGGGTAAAACAGATTTCTCGA	Vaccinia virus strain Lister	Uracil-Dna Glycosylase
	A_22_P10558624	Conserved probes	0.371069	0.531332	1.79926	0.97497	0.988056	0.0250298	1	0.434089	1	AGAAAGTTACATTTACATGTGATTCGGGATATTATTCTTTGGATCCAAATGCTGTCTGCG	Cowpox virus complete genome, strain Ratpox09	CPXV199
	A_22_P10659010	Conserved probes	0.354861	0.103868	1.07516	0.978459	0.990192	0.021541	1	0.984988	1	TATTAGTGTATAACGGAAATGATATAAACGCACGAGGTGAAGATACACAAATGCGAACTC	Cowpox virus complete genome, strain FM2292	CPXV213
	A_22_P10610685	Conserved probes	0.414515	0.518017	0.92833	0.978675	0.990313	0.021325	1	0.360479	1	TCCAATATATTCATCGGTTCCGTGATTTGTATAAGTGTTTCCTCATTATTTTCTAGCACA	Deerpox virus W-1170-84	virion core protein P4a
	A_22_P10787943	Conserved probes	0.476797	0.676866	1.32165	0.971164	0.98567	0.028836	1	0.0963015	1	GCCTTTACAGATATATTCATAGTAGTTGTGACAATGACTCCATCTTTTAGATGCGATACT	Variola virus strain Syria 1972 V72-199	36.5kDa major membrane precursor protein
Poxviridae specific probes detected in ovarian cancer	A_22_P10658567	Specific probes	0.538418	0.275066	0	0.00984267	0.0303101	0.990157	1	0.735776	1	TTCAACTGTATTTCAAGATCTGAGATTCTAGATTGTAATCTCTGTAGCATTTCCACGGCA	NC_003310.1, Monkeypox virus Zaire-96-I-16	A27L
	A_22_P10658852	Specific probes	0.844389	0.16745	0.181289	0.0137141	0.0398544	0.986286	1	0.99311	1	AGATATCTGAAACAAAGAATTCTGCATTAGTAAGTGCTGCAAAACAGAAATATGTTAACA		B3R
	A_22_P10658918	Specific probes	0.516088	0.0101674	0	0.00161808	0.00713984	0.998382	1	0.998119	1	ACACGTCTTGGATCATCTCATACATATATTAAATTCAGTAACATGAATACAGGTGTCCCA		B10R
	A_22_P10659023	Specific probes	0.671731	0	0	0.000870069	0.00444995	0.99913	1	0.99913	1	ATCATCATGGATATCGAAAATGATATACGTAACATTAGCAATCTTTTTTAGATGATTGAT		Genomic DNA
	A_22_P10527963	Specific probes	1.03213	0.3647	0	4.53e-07	3e-05	1	1	0.992265	1	CGAACGTCAACGTATTTTTAATGTTCACGATATTATACGACAAAATGTCCCGTTCCATGA	NC_001132.2, Myxoma virus	m011L
	A_22_P10528023	Specific probes	0.540888	0	0	0.000180857	0.0014094	0.999819	1	0.999819	1	CCAGTTGTGTTCTACCTTCAAACTATTCTTTATCTTCTTATTCATTATACTCGCTACCTG		m020L
	A_22_P10528620	Specific probes	0.548257	0.153124	0.0347297	0.000300765	0.00202055	0.999699	1	0.990637	1	AGGAACATCTCAAGGACATATGCGATCGAATGATCTTCAAAGTAAAGAAATACGAGGG		m076R
	A_22_P10529483	Specific probes	0.509312	0.0807538	0	0.00101545	0.00501883	0.998985	1	0.983906	1	GTATCCGTTAAGAACTTTAGAGGCTACAATCTACTACACATCTACTTGGAAGGGTGTATG		m149R
	A_22_P10592163	Specific probes	0.515886	0.977388	0	6.13e-05	0.000676196	0.999939	1	0.295245	1	CCAATTAGAAGTTCTGGATAGTGATTCATCAAATGAAAACATTGGAACGTAGTCAAAATC	NC_002642.1, Yaba-like disease virus	133L
	A_22_P10559988	Specific probes	0.52085	0.346749	0	0.000738794	0.00393399	0.999261	1	0.665923	1	TCACTTAATGAGATTAACTGTAACGATATTAATGCAGATGTTATAGGGATAGACGAGGGA	NC_005179.1, Yaba monkey tumor virus	66R
	A_22_P10560461	Specific probes	0.768246	0	0	7.09e-06	0.00016237	0.999993	1	0.999993	1	CCTGTAACGGTAATCTAAAATGTGTTGAACTTGAAAACAATAATTTTGTAGCAATAGACG		138R
	A_22_P10560506	Specific probes	0.514791	0	0	0.00123165	0.00580158	0.998768	1	0.998768	1	ACGAATCTCTGTTATACGTTTTCTTATCAAATAACATGATAGATTTATCCATAAAAGAGG		147R
	A_22_P10802170	Specific probes	0.576465	0.203715	0.0749641	0.000269078	0.00186484	0.999731	1	0.963945	1	TGACCCGTCATTATCTTTTTAACAATCATAAGATACAGTTTGCCTAAAGTCGAAATATGT	NC_005336.1, Orf virus	ORFV102
	A_22_P10802248	Specific probes	0.586037	0	0	5.34e-05	0.000616511	0.999947	1	0.999947	1	CCACGATGCATATAAAAACGTATATTTGCCAAAAAGAGGAAGTTATTTAAGGTCTTATGT		ORFV110
	A_22_P10802447	Specific probes	0.565454	0	0	0.000447647	0.00270403	0.999552	1	0.999552	1	TGTTGTGATTATTCTCACTTATACATTATACACAGATGCGTATTGTGTTGAGTATAAGGA		ORF127 IL-10-like protein
	A_22_P10591377	Specific probes	1.23813	0	0.276056	0.0227381	0.0605017	0.977262	1	1	1	TTGTTATGGTCCCACAAAAATAGATATTTGATGTCTATTTCAGTGTGAAGATACTCCGGG	NC_005337.1, Bovine papular stomatitis virus	Genomic DNA
	A_22_P10591474	Specific probes	0.624148	0.201943	0	2.98e-05	0.000418013	0.99997	1	0.93102	1	TGGTAAAGTCAAAACATTTTTTCAGATGAAAGATCAGTTACATAGTTTGCTTCTCACACA		IL-10
	A_22_P10868127	Specific probes	0.657128	0.259531	0	0.000587526	0.0033079	0.999412	1	0.840042	1	CCAAGCATCTAAATTATAAGTATTGTATGGATAATGTCTATTAAAGATGGATGTGTGAGG	NC_013804.1, Pseudocowpox virus	RNA-polymerase RPO132
	A_22_P10868132	Specific probes	0.737428	0	0	0.000398403	0.00248436	0.999602	1	0.999602	1	ACGTAATTTTCTAGAGGAGATATAAGTTTGTCTAGTTTATCTATGTCCATACACAAAGGA		ORF103
Herpesviridae probes detected significantly in ovarian cancer and controls	A_22_P10731718	Specific probes	0.593017	0	0.0134683	2.06e-05	0.000328192	0.999979	1	0.999986	1	ACAGGGAACCTATAGATATATTCAGGAATAATTGGAGTTGAAATTGCTGAAGTTTGTGAC	NC_000898.1, Human herpesvirus 6B	Genomic DNA
	A_22_P10731869	Specific probes	0.780046	0	0	1.6e-05	0.000277275	0.999984	1	0.999984	1	GATTTACAACAAGGGTTTAAGCAACAAATGAACGGAGAATTCTCCATGTTTGCAGTG		U95
	A_22_P10730978	Conserved probes	0.630065	0	0	7.99e-06	0.000175652	0.999992	1	0.999992	1	TTATGTTTGACGTAACATAACACGCGTCATCAAACATAAAAGTAAACCACAAGTTGAAAT		Genomic DNA
	A_22_P10731833	Specific probes	0.834746	0.167177	0.0793381	8.33e-05	0.000836265	0.999917	1	0.999699	1	GGGTCAGAATTATGTCTATAGCAATAATATGATCAATCCCATCAAACCTAGATCAATTAT		U95
	A_22_P10731730	Specific probes	0.73206	0.298541	0	0.000152838	0.00125763	0.999847	1	0.965434	1	TGTTGAACAAAAACAGATTAAATAGACCTGAAAGGATAATATTGTGTAGAGTGCTACGGT		Genomic DNA
	A_22_P10730376	Conserved probes	0.549439	0	0	6.65e-05	0.000715781	0.999934	1	0.999934	1	TCCAAGCAGATCTAACTTCTTCTGTTTCCTAAAACCGTCTTTGTCCCTCAAATCTTTAAT		p101
	A_22_P10678968	Conserved probes	0.851429	0	0	2.07e-07	1.87e-05	1	1	0.999998	1	AAAGGTCAAGCGAAGATAACATTCTTTCGTGATTGGAAACCGTCGCTTGTTTTC	NC_001664.2, Human herpesvirus 6A	U55
	A_22_P10679533	Conserved probes	0.992688	0	0	2.96e-06	9.38e-05	0.999997	1	0.41638	1	CCAAAACAGAAATTGATTTATGTCGTCTTTCTGAATTACAGGAAAATTGCGAGGGATGAC		U94
	A_22_P10679613	Specific probes	0.514942	0.00870058	0.0100039	2.03e-05	0.000325802	0.99998	1	0.999981	1	TATATGTAAACACAACAGGAAAATATACATGTCCCAAGGCGTATACATTCTAACACGCGC		U100 long unique sequence
	A_22_P10678196	Conserved probes	0.669726	0	0	9.98e-06	0.000203228	0.99999	1	0.494374	1	AGTTTATTCTCATAGAACTGATTTCCCGTAAAGGAAACGAATGATAAAAACCACCGTTGC		U18
	A_22_P10678724	Conserved probes	0.996961	0	0	3.77e-06	0.000108599	0.999996	1	0.996314	1	GTAGTTTTAGTGATGTTTTTTCGAAATTCAAAAAGTTTAAATCGGGTAAATGATAAAGCA		repeat_region
	A_22_P10679449	Specific probes	0.595651	0.0233494	0	0.000231155	0.00167673	0.999769	1	0.999654	1	TGTGTTTCCAAAATTGGGAATCATGTGTAGCATCTTACCTTCAAAGTGATTCCAGTTAAT		U86
	A_22_P10679452	Conserved probes	0.502936	0	0	0.00142858	0.00649411	0.998571	1	0.998571	1	ATCACGTGTTTGTTGATGTATTACATAATACAAAAAGTTACATTTGCTTATGTAATTTCT		U86
	A_22_P10678703	Conserved probes	0.660389	0	0.105923	0.000681826	0.00370101	0.999318	1	1	1	CAAAAGAGCCTAATATATCAACCTCGGCATAATACCGAGAAAACATGCTCATAACAAGTG		U41
	A_22_P10677936	Conserved probes	1.15808	0	0.516072	0.0133895	0.039097	0.986611	1	0.344661	1	TATAGCAGCGCCCGATGCCAACGCGACAGGGTGAGTCACATAGAT		Genomic DNA
	A_22_P10677895	Conserved probes	0.130186	0.681822	0	0.842321	0.918791	0.157679	1	0.00769121	0.781957	ACTCCGAGCGAAACCGCGGGTGTCCTCCGGGCATCCCGCGGCGTT		DR1
	A_22_P10680981	Specific probes	1.07551	0.0981987	0	3.55e-07	2.59e-05	1	1	0.99999	1	CTTAGAAAGCAATTTCCTAAACCTTAGATTGTTAAAACTTGGATAACCAAACTATATTGA	NC_001716.2, Human herpesvirus 7	U95
	A_22_P10680533	Conserved probes	0.996091	0	0.349254	0.00732051	0.0237574	0.992679	1	0.969196	1	AGCAGCACTTAATTCAAACGATATATTGATAGGATGCTTTTCTGAATACTTGGTAACCAG		U57
	A_22_P10837266	Specific probes	0.597465	0.230031	0	2.35e-05	0.000357024	0.999977	1	0.945632	1	GAGAGAATCCGATAAATAATCACGTCGACGCGGATTCTTCTCAGGGC	NC_006273.2, Human herpesvirus 5	Genomic DNA
	A_22_P10838185	Specific probes	0.505003	0	0	4.14e-05	0.000518756	0.999959	1	0.999959	1	TACCTGCAAGGTAATGACTACATCTACTACAACTACCACTAATATCATGCTACAGGTGAG		US27
	A_22_P10836992	Specific probes	0.500587	0	0	0.000144248	0.00120898	0.999856	1	0.999856	1	TTTACTTCACCTTTAATAAGGTTTTCCGTTCTATGCATAACGTCAATCGTATTTCGGTGC		UL92
	A_22_P10836494	Specific probes	0.7501	0	0	0.000382882	0.00241004	0.999617	1	0.999617	1	TTTCCGTTCGAGAAGAAAGAGACCGCGTCTCTGGACGCTCTTTTT		RNA4.9
	A_22_P10837859	Specific probes	0.718083	0.331637	0.145644	0.00719905	0.0234421	0.992801	1	0.939777	1	CCGGAGTTGTCTATCGCGACATATCGTCGACTATCGCGACAGAAAAAATAC		Genomic DNA
	A_22_P10837694	Specific probes	0.312574	0.043456	0.812653	1	1	2.37e-07	0.000551987	0.99299	1	ATTTCTGGAAACGTCATTTTTTGGCAAGGAATGTGTTTATTGTCCAAACACTGAGGAA		Genomic DNA
	A_22_P10837512	Specific probes	0.830725	1.06027	3.69857	0.999891	1	0.000109294	0.0759985	0.429352	1	CGTAAGTTATGTAACGCGGAACTCCATATATGGGCTATGAACTAATGACCCCGTAAT		promoter
	A_22_P10837510	Specific probes	0.625008	0.140735	4.06202	0.996305	1	0.0036946	0.781499	0.997928	1	AATGGAAAGTCCCTATTGGCGTTACTATGGGAACATACGTCATTATTGACGTCAATG		promoter
	A_22_P10837487	Specific probes	0.59811	0.0268266	1.30589	0.983768	0.993756	0.0162318	1	0.999988	1	TTCATGTCCTCGAAAGGCTCATGAACCTTATCTAAGATATCTAAGGCATTCTGCAAACAT		UL122
	A_22_P10837138	Specific probes	0.16167	0.207103	0.72204	0.95946	0.979037	0.0405398	1	0.201031	1	AACATCCCTCCGACTTCCTCCTCGGACGAAGGGGAGGACGATGAC		UL99
	A_22_P10836453	Specific probes	0.0510113	0.267334	0.556038	0.954937	0.97637	0.0450627	1	0.0619755	1	TATTTTTCCACTAGAGGCGGTCAGTGCGCATGCGTCGGTAAATTTC		OriLyt-associated repeat
	A_22_P10836220	Conserved probes	0.0666907	0.572325	0.333333	3.43e-05	0.000457062	0.999966	1	0.00667132	0.735937	TGAGCGGCGTCGACGGCGCACTGGCGCGACCCGACCCGGTATTTT		UL52
	A_22_P10706327	Specific probes	0.505845	0.275795	0	5.2e-07	3.24e-05	0.999999	1	0.942239	1	ATAATCAAGATCGGGGATCAAAACTACGACAACCCTCAAAATAGGGCGACATT	NC_009333.1, Human herpesvirus 8	ORF25
	A_22_P10706972	Specific probes	0.742085	0.396513	0.0806389	0.00181538	0.00780381	0.998185	1	0.798651	1	AGATCACACCAAACTTCTTTGGAGGATTATTTCCATGATATAATACGGTAGACTTGCACA		K10.5
	A_22_P10706861	Specific probes	0.65325	0.217233	0.0867221	0.000385583	0.00242174	0.999614	1	0.957538	1	ACGACACTATATGTAAATTTTTCCCAGATGAAAAAGCACAACAGTTTTCTCACGTTGCAT		ORF56
	A_22_P10707464	Specific probes	0.1556	0.582531	3.80502	0.999631	1	0.000369337	0.19429	0.0404942	1	TAATCCACTTCCATTTCGTCCTCGGATGACGACCCGTGCAAGATTAT		ORF73
	A_22_P10707460	Specific probes	0.0204681	0.141108	1.98204	0.966167	0.982703	0.0338331	1	0.0770812	1	GGGCAAGCAGGACACGGGGCCTGCCTTTACTCCTCCAAACTGGAA		ORF73
	A_22_P10548380	Specific probes	0.679597	0	0.170944	0.022701	0.0604166	0.977299	1	0.999623	1	ATCCTTACCAGGAACAACTATCAAATAATCCATTAATTCAACTACAAATCGTTGTCGGGG	NC_009334.1, Human herpesvirus 4	EBNA-2
	A_22_P10549000	Specific probes	0.252283	0.569065	0.876031	0.995556	1	0.00444403	0.856198	0.00881167	0.827021	AGTCATCCCTGTTACAGTCTCCGGGAAGGGCCTTTGCACCCGTTA		Genomic DNA
	A_22_P10681250	Specific probes	0.4592	0	1.26331	0.989356	0.997169	0.0106436	1	0.999726	1	GTCGCTTTTCTATCGGTTTTGCTAACTCCGGAAAATAAACGTGTTTTTTATGGAACGTTC	NC_001798.1, Human herpesvirus 2	UL7
Polyomavirus specific probes detected in ovarian cancer	A_22_P10864719	Specific probes	0.561458	0	0	0.00144927	0.00656495	0.998551	1	0.998551	1	TGTAGAACCAAACATTATATCCATCCTATCCAAAAGATCATTAAATCTGTTTGTTAACAT	NC_001669.1, Simian virus 40	large T antigen
	A_22_P10539735	Specific probes	0.910764	0.171745	0	0.000242162	0.00173143	0.999758	1	0.99205	1	TCCTAATTCAAAGTTTAATCTTTCTAATGGCATATTAACATTTAATGACTTTCCCCCACA	NC_001699.1, JC polyomavirus	large T antigen
	A_22_P10539714	Specific probes	0.687482	0	0.158824	0.0232466	0.0616215	0.976753	1	0.999898	1	AATCTGGTGAATTTATAGAAAGAAGTATTGCACCAGGAGGTGCAAATCAAAGATCTGCTC		VP2/VP3 capsid protein
	A_22_P10963383	Specific probes	0.706529	0.617517	0	7.03e-07	3.91e-05	0.999999	1	0.650591	1	AGCAAGATTTAGTTATACTTTACACTTTTTCCCAAAGGCAAATCTAAGAGATTCCCTGGA	NC_010277.1, Merkel cell polyomavirus	Genomic DNA
	A_22_P10963397	Specific probes	0.693304	0.165446	0	3.87e-06	0.000110506	0.999996	1	0.978796	1	CATTTGTAGTTTTTGGATACTCAGTCTGGTAATCTAAAACTAGGCCTTGCAAATCCAGAG		VP1
	A_22_P10963391	Specific probes	0.702063	0.25448	0.0561604	5.23e-07	3.25e-05	0.999999	1	0.998723	1	ACACTTTTGGCATTAAGTTGCTGAAGAGTGAGTTTATTAAATTAACTACTGGGTAGGGGT		VP1
	A_22_P10963393	Specific probes	0.955298	0.350924	0.0737554	0.00188634	0.00804472	0.998114	1	0.854262	1	GGGGTTTTTCACCCATATTTTTCTCAAAGTAACATTAAAATATCTAGGCAACCCATGAAG		VP1
	A_22_P10963365	Specific probes	0.703277	0.166862	0	0.00146847	0.00663355	0.998532	1	0.972711	1	TCCTTCCTCTGTAAGTATTAGATATGGAAAAGTCTATAAGGCAAAATATCAAAGAAAGGT		intronic region of large T antigen
	A_22_P10963361	Specific probes	1.23165	0.328079	0.239392	0.00138856	0.00636094	0.998611	1	0.999735	1	GGGAAGAATATGGAACTTTAAAGGATTATATGCAAAGTGGATATAATGCTAGATTTTGCA		small T antigen
	A_22_P10917410	Specific probes	0.834381	0	0	0.000102463	0.00095761	0.999898	1	0.999898	1	TGATATAGTCTCTGAACAAAATAAATCATCATATTCTTTGTTAACAAACTCCCTCCACCA	NC_015150.1, Human polyomavirus 9	gp4
Polyomavirus specific probes detected in matched control	A_22_P10864706	Specific probes	0.0268321	0.767914	0.735806	0.921811	0.956025	0.078189	1	0.0225221	1	GTTTCTGCTGTTGACATTTGTGGGCTGTTTACCAACACTTCTGGAACAC	NC_001669.1, Simian virus 40	CDS of VP1
	A_22_P10864722	Specific probes	0.0366018	1.41939	0.833045	0.999516	1	0.0905572	1	0.00477504	0.637928	AGCAGACACTCTATGCCTGTGTGGAGTAAGAAAAAACAGTATGTTATGATTATAACTGTT		CDS of large T antigen
Polyomavirus specific probes detected in matched and non-matched control	A_22_P10864710	Specific probes	0.845496	2.82941	2.84537	0.909443	0.948204	0.000484137	0.238117	3.05e-08	8.03e-05	AAAGCAAGTAAAACCTCTACAAATGTGGTATGGCTGATTATGATCATGAACAGACTGTGA	NC_001669.1, Simian virus 40	CDS of large T antigen
	A_22_P10864724	Specific probes	0.152014	2.4761	2.68319	0.963846	0.981374	0.00685	1	0.000283926	0.131111	AGCAGTAGCCTCATCATCACTAGATGGCATTTCTTCTGAGCAAAACAGGTTTTC		CDS of large T antigen
	A_22_P10864707	Specific probes	0.183514	1.94736	2.02591	0.963846	0.981374	0.0202782	1	0.00393227	0.574519	AAAAACCCCTACCCAATTTCCTTTTTGTTAAGTGACCTAATTAACAGGAGGACACAG		CCDS of VP1
	A_22_P10864721	Specific probes	0.249434	1.87756	1.56839	0.99315	0.999378	0.0319533	1	0.0029919	0.50199	CTGGCAAACTTTCCTCAATAACAGAAAATGGATCTCTAGTCAAGGCACTATACATCAAAT		misc_feature
	A_22_P10864723	Specific probes	0.169981	2.10013	1.75835	0.99315	0.999378	0.0361543	1	0.00308558	0.507218	TGTGGTGTAAATAGCAAAGCAAGCAAGAGTTCTATTACTAAACACAGCATGACTCAAAAA		CDS of large T antigen
Polyomavirus specific probes detected in non-matched control	A_22_P10917380	Specific probes	0.520206	0.589179	1.54744	0.979825	0.99108	0.0201749	1	0.28908	1	AGGAACTAAATGACAGGTTATTTTTGCAGAATCAACTCTAGAGGAAACTGTGGTATCTGT	NC_015150.1, Human polyomavirus 9	Genomic DNA at the start of the genome
Retroviral probes detected in ovarian cancer	A_22_P10194311	Specific probes	0.798654	0	0	3.97e-07	2.77e-05	1	1	1	1	TGCTTATGTAAACCATGATATAAAAGAGTGCTAAATTTTTGAGTAAACTTGCAACAGTCC	NC_001503.1, Mouse mammary tumor virus	mobile_element, 3'UTR of gag-pro-pol
	A_22_P10194285	Specific probes	0.722204	0.156758	0	0.000153978	0.00126429	0.999846	1	0.986873	1	GGATTACCTCAGTTAATAGATATAGAGAAAAGAGGATCTACTTTTCATATTTCCTGTTCT		env
	A_22_P10194300	Specific probes	0.751627	0.567573	0.187747	0.0119061	0.0354675	0.988094	1	0.643143	1	AAGACCAATCCAATAGGTAGATTATTAGTTACTATGTTAAGAAATGAATCATTACCTTTT		SAG
	A_22_P10338221	Specific probes	1.43731	0.614327	0.0122969	1.24e-08	3.34e-06	1	1	0.992025	1	CTGCCAAATCTACAACTAAGATTACCACATTTGGTTGGAATTATTGCAAAAATCAAGGGG	NC_001364.1, Simian foamy virus	env
	A_22_P10338140	Specific probes	0.861276	0.584426	0.22533	0.015795	0.0447138	0.984205	1	0.755226	1	GTGAAATAGAAATTCAAATGATAAATTTATTGGAATTGTATGAAGTCGAAACAAGGGCTC		gag
	A_22_P10094568	Specific probes	0.712519	0.0426602	0	2.11e-09	1.14e-06	1	1	1	1	TGAAGAATTACAAGATTTATCTAATCAAATGATTGACTTTGAATTACCTCTAGGGGATCC	NC_010820.1, Simian foamy virus 3	envelope protein
	A_22_P10094501	Specific probes	0.581035	0.0559292	0	1.29e-07	1.4e-05	1	1	0.999998	1	AAATTTGTGCACAAGTCATAGATTTAGTAGATATGCAAGATGCACAAATCAGGGGTTTGG		gag protein
	A_22_P10094580	Specific probes	1.02499	0.671848	0	2.05e-06	7.5e-05	0.999998	1	0.776538	1	ACAAACTCTTTCACAAATATCAGATATAAATGATGAAAGGTTACAACAAGGAGTATCATT		envelope protein
	A_22_P10094512	Specific probes	1.02841	0.822666	0	3.09e-06	9.63e-05	0.999997	1	0.725965	1	ATGTTATCTAATCAAGATTATAATCTCGTATGGGGAATTTTACGTCCCCTTTTGCCTGGA		gag protein
	A_22_P10094574	Specific probes	0.535816	0.152895	0	7.03e-05	0.000743637	0.99993	1	0.98345	1	AATCAAGGGAATGCTAGATTATTCAGGAGTTTTAATCCTCTGGATGTATGTAATCGACCA		env
	A_22_P10094545	Specific probes	0.686113	0	0	0.000170487	0.00135494	0.99983	1	0.99983	1	ACCTGAGTTTACAGTAATTAATACTTGGTCAATTCCTCTTGGAGATCATACTGCACAACT		pol polyprotein
	A_22_P10094541	Specific probes	1.0396	0.68417	0.172635	0.00214131	0.00888482	0.997859	1	0.811329	1	CTGAGAAACTGTTAACCACAATACATAAAGGTCTAATTAAGGCTTTAGACCTTGGCATGG		pol polyprotein
	A_22_P10094591	Specific probes	1.21255	0.487386	0.239567	0.00449238	0.0160346	0.995508	1	0.901588	1	TGGGAACAGTCTAAAGAAGATTCTCAGTATTTCGAAATAGAATATCATTGTAAAATGTGT		transactivator
	A_22_P10094534	Conserved probes	0.833038	0.643268	0	9.62e-05	0.000916836	0.999904	1	0.579125	1	TATTGGTTAACTGCTTTTACTTGGCTTGGACAACAATATTGTTGGACAAGATTACCTCAG		pol polyprotein
Retroviral probes detected in matched and non-matched control	A_22_P10198410	Specific probes	0.302899	1.17779	3.58092	0.995625	1	0.00437531	0.851089	0.00669692	0.735937	CGATTCGCAGTTAATCCTGGCCTGTTAGAAACATCAGAAGGCTGTAGACAAATA	NC_001802.1, Human immunodeficiency virus 1	CDS of gag
	A_22_P10198422	Specific probes	0.0680839	0.547982	0.700566	0.993388	0.999535	0.00661172	1	0.00470287	0.637872	GAGCCGATAGACAAGGAACTGTATCCTTTAACTTCCCTCAGGTCACTCTTT		CDS of gag
Retroviral probes detected in non-matched control	A_22_P10198411	Specific probes	0.595579	0.658165	2.07004	0.969961	0.984973	0.0300387	1	0.516497	1	ATAATACAGTAGCAACCCTCTATTGTGTGCATCAAAGGATAGAGATAAAAGACACCAAGG	NC_001802.1, Human immunodeficiency virus 1	CDS of gag
	A_22_P10198409	Specific probes	0.0800062	0.128307	1.79375	0.952815	0.975124	0.0471849	1	0.293617	1	AGCGTCAGTATTAAGCGGGGGAGAATTAGATCGATGGGAAAAAATTCGGTTAA		CDS of gag

## Sheet: Sheet2
NC_000898.1, Human herpesvirus 6B
NC_000898.1, Human herpesvirus 6B
NC_000898.1, Human herpesvirus 6B
NC_000898.1, Human herpesvirus 6B
NC_000898.1, Human herpesvirus 6B
NC_000898.1, Human herpesvirus 6B
NC_001664.2, Human herpesvirus 6A
NC_001664.2, Human herpesvirus 6A
NC_001664.2, Human herpesvirus 6A
NC_001664.2, Human herpesvirus 6A
NC_001664.2, Human herpesvirus 6A
NC_001664.2, Human herpesvirus 6A
NC_001664.2, Human herpesvirus 6A
NC_001664.2, Human herpesvirus 6A
NC_001664.2, Human herpesvirus 6A
NC_001716.2, Human herpesvirus 7
NC_001716.2, Human herpesvirus 8
NC_006273.2, Human herpesvirus 5
NC_006273.2, Human herpesvirus 6
NC_006273.2, Human herpesvirus 7
NC_006273.2, Human herpesvirus 8
NC_006273.2, Human herpesvirus 9
NC_006273.2, Human herpesvirus 10
NC_006273.2, Human herpesvirus 11
NC_006273.2, Human herpesvirus 12
NC_006273.2, Human herpesvirus 13
NC_006273.2, Human herpesvirus 14
NC_006273.2, Human herpesvirus 15
NC_009333.1, Human herpesvirus 8
NC_009333.1, Human herpesvirus 9
NC_009333.1, Human herpesvirus 10
NC_009333.1, Human herpesvirus 11
NC_009333.1, Human herpesvirus 12
NC_009334.1, Human herpesvirus 4
NC_009334.1, Human herpesvirus 5
NC_001798.1, Human herpesvirus 2
										Query4
ProbeID	avgCtrl	avgCase	prevalence	ctrl.prevalence	Description	Famliy	Genus	type		ID	F1	Sequence
A_22_P10864719	0	0.561458	0.277778	0	gi|9628421|ref|NC_001669.1| Simian virus 40, complete genome	Polyomaviridae	Polyomavirus	Viruses
A_22_P10539735	0	0.910764	0.5	0	gi|9628642|ref|NC_001699.1| JC polyomavirus, complete genome	Polyomaviridae	Polyomavirus	Viruses
A_22_P10539714	0.158824	0.687482	0.537037	0.666667	gi|9628642|ref|NC_001699.1| JC polyomavirus, complete genome	Polyomaviridae	Polyomavirus	Viruses
A_22_P10963383	0	0.706529	0.666667	0	gi|165973999|ref|NC_010277.1| Merkel cell polyomavirus, complete genome	Polyomaviridae	Polyomavirus	Viruses
A_22_P10963397	0	0.693304	0.555556	0	gi|165973999|ref|NC_010277.1| Merkel cell polyomavirus, complete genome	Polyomaviridae	Polyomavirus	Viruses
A_22_P10963391	0.0561604	0.702063	0.87037	0.333333	gi|165973999|ref|NC_010277.1| Merkel cell polyomavirus, complete genome	Polyomaviridae	Polyomavirus	Viruses
A_22_P10963393	0.0737554	0.955298	0.648148	0.333333	gi|165973999|ref|NC_010277.1| Merkel cell polyomavirus, complete genome	Polyomaviridae	Polyomavirus	Viruses
A_22_P10963365	0	0.703277	0.425926	0	gi|165973999|ref|NC_010277.1| Merkel cell polyomavirus, complete genome	Polyomaviridae	Polyomavirus	Viruses
A_22_P10963361	0.239392	1.23165	0.796296	0.666667	gi|165973999|ref|NC_010277.1| Merkel cell polyomavirus, complete genome	Polyomaviridae	Polyomavirus	Viruses
A_22_P10917410	0	0.834381	0.462963	0	gi|326910936|ref|NC_015150.1| Human polyomavirus 9, complete genome	Polyomaviridae	Polyomavirus	Viruses
Probe ID	Types of probes detected	hyb.of.OC	hyb.of.MC	hyb.of.NC
A_22_P10590698	Conserved probes	0.0232657	0.621059	0.449849
A_22_P10591282	Conserved probes	0.12993	0.634463	0.513712
A_22_P10801805	Conserved probes	0.0368368	0.558565	0.0382361
A_22_P10802580	Conserved probes	0.0655154	0.6084	0.0300077
A_22_P10866840	Conserved probes	0.0537499	0.558087	0.292223
A_22_P10867622	Conserved probes	0.0187588	0.56493	0.155193
A_22_P10788987	Conserved probes	0.823165	1.6507	2.1783
A_22_P10794063	Conserved probes	0.491499	1.38251	0
A_22_P10554997	Conserved probes	0.6645	0.416222	1.94238
A_22_P10551324	Conserved probes	0.26551	0.629784	0.928104
A_22_P10557218	Conserved probes	0.615518	0.353507	1.30808
A_22_P10529058	Conserved probes	0.172785	0.437894	1.19799
A_22_P10529665	Conserved probes	0.878383	0.450697	2.15988
A_22_P10526854	Conserved probes	0.150966	0.473352	1.04328
A_22_P10624133	Conserved probes	0.467033	0.18889	1.64566
A_22_P10624090	Conserved probes	0.61041	0	2.74783
A_22_P10521077	Conserved probes	0.926703	0.254465	2.40764
A_22_P10658133	Conserved probes	0.460818	0.145094	2.63114
A_22_P10558624	Conserved probes	0.371069	0.531332	1.79926
A_22_P10659010	Conserved probes	0.354861	0.103868	1.07516
A_22_P10610685	Conserved probes	0.414515	0.518017	0.92833
A_22_P10787943	Conserved probes	0.476797	0.676866	1.32165
A_22_P10658567	Specific probes	0.538418	0.275066	0
A_22_P10658852	Specific probes	0.844389	0.16745	0.181289
A_22_P10658918	Specific probes	0.516088	0.0101674	0
A_22_P10659023	Specific probes	0.671731	0	0
A_22_P10527963	Specific probes	1.03213	0.3647	0
A_22_P10528023	Specific probes	0.540888	0	0
A_22_P10528620	Specific probes	0.548257	0.153124	0.0347297
A_22_P10529483	Specific probes	0.509312	0.0807538	0
A_22_P10592163	Specific probes	0.515886	0.977388	0
A_22_P10559988	Specific probes	0.52085	0.346749	0
A_22_P10560461	Specific probes	0.768246	0	0
A_22_P10560506	Specific probes	0.514791	0	0
A_22_P10802170	Specific probes	0.576465	0.203715	0.0749641
A_22_P10802248	Specific probes	0.586037	0	0
A_22_P10802447	Specific probes	0.565454	0	0
A_22_P10591377	Specific probes	1.23813	0	0.276056
A_22_P10591474	Specific probes	0.624148	0.201943	0
A_22_P10868127	Specific probes	0.657128	0.259531	0
A_22_P10868132	Specific probes	0.737428	0	0

## Sheet: Sheet3
ProbeID	avgCtrl	avgCase	prevalence	ctrl.prevalence	Description
A_22_P10194311	0	0.798654	0.592593	0	gi|9626965|ref|NC_001503.1| Mouse mammary tumor virus, complete genome
A_22_P10194285	0	0.722204	0.481481	0	gi|9626965|ref|NC_001503.1| Mouse mammary tumor virus, complete genome
A_22_P10194300	0.187747	0.751627	0.5	0.666667	gi|9626965|ref|NC_001503.1| Mouse mammary tumor virus, complete genome
A_22_P10338221	0.0122969	1.43731	0.87037	0.333333	gi|9626103|ref|NC_001364.1| Simian foamy virus, complete genome
A_22_P10338140	0.22533	0.861276	0.537037	0.333333	gi|9626103|ref|NC_001364.1| Simian foamy virus, complete genome
A_22_P10094568	0	0.712519	0.611111	0	gi|189490154|ref|NC_010820.1| Simian foamy virus 3, complete genome
A_22_P10094501	0	0.581035	0.574074	0	gi|189490154|ref|NC_010820.1| Simian foamy virus 3, complete genome
A_22_P10094580	0	1.02499	0.574074	0	gi|189490154|ref|NC_010820.1| Simian foamy virus 3, complete genome
A_22_P10094512	0	1.02841	0.574074	0	gi|189490154|ref|NC_010820.1| Simian foamy virus 3, complete genome
A_22_P10094574	0	0.535816	0.62963	0	gi|189490154|ref|NC_010820.1| Simian foamy virus 3, complete genome
A_22_P10094545	0	0.686113	0.518519	0	gi|189490154|ref|NC_010820.1| Simian foamy virus 3, complete genome
A_22_P10094534	0	0.833038	0.407407	0	gi|189490154|ref|NC_010820.1| Simian foamy virus 3, complete genome
A_22_P10094541	0.172635	1.0396	0.648148	0.333333	gi|189490154|ref|NC_010820.1| Simian foamy virus 3, complete genome
A_22_P10094591	0.239567	1.21255	0.685185	0.666667	gi|189490154|ref|NC_010820.1| Simian foamy virus 3, complete genome

## Sheet: Sheet4
Detections	Probe ID	Organism	Types of probes detected	hyb.of.OC	hyb.of.MC	hyb.of.NC
Polyomavirus specific probes detected in ovarian cancer	A_22_P10864719	NC_001669.1, Simian virus 40	Specific probes	0.561458	0	0
Polyomavirus specific probes detected in ovarian cancer	A_22_P10539735	NC_001699.1, JC polyomavirus	Specific probes	0.910764	0.171745	0
Polyomavirus specific probes detected in ovarian cancer	A_22_P10539714	NC_001699.1, JC polyomavirus	Specific probes	0.687482	0	0.158824
Polyomavirus specific probes detected in ovarian cancer	A_22_P10963383	NC_010277.1, Merkel cell polyomavirus	Specific probes	0.706529	0.617517	0
Polyomavirus specific probes detected in ovarian cancer	A_22_P10963397	NC_010277.1, Merkel cell polyomavirus	Specific probes	0.693304	0.165446	0
Polyomavirus specific probes detected in ovarian cancer	A_22_P10963391	NC_010277.1, Merkel cell polyomavirus	Specific probes	0.702063	0.25448	0.0561604
Polyomavirus specific probes detected in ovarian cancer	A_22_P10963393	NC_010277.1, Merkel cell polyomavirus	Specific probes	0.955298	0.350924	0.0737554
Polyomavirus specific probes detected in ovarian cancer	A_22_P10963365	NC_010277.1, Merkel cell polyomavirus	Specific probes	0.703277	0.166862	0
Polyomavirus specific probes detected in ovarian cancer	A_22_P10963361	NC_010277.1, Merkel cell polyomavirus	Specific probes	1.23165	0.328079	0.239392
Polyomavirus specific probes detected in ovarian cancer	A_22_P10917410	NC_015150.1, Human polyomavirus 9	Specific probes	0.834381	0	0
Polyomavirus specific probes detected in matched control	A_22_P10864706	NC_001669.1, Simian virus 40	Specific probes	0.0268321	0.767914	0.735806
Polyomavirus specific probes detected in matched control	A_22_P10864707	NC_001669.1, Simian virus 40	Specific probes	0.183514	1.94736	2.02591
Polyomavirus specific probes detected in matched control	A_22_P10864710	NC_001669.1, Simian virus 40	Specific probes	0.845496	2.82941	2.84537
Polyomavirus specific probes detected in matched control	A_22_P10864721	NC_001669.1, Simian virus 40	Specific probes	0.249434	1.87756	1.56839
Polyomavirus specific probes detected in matched control	A_22_P10864722	NC_001669.1, Simian virus 40	Specific probes	0.0366018	1.41939	0.833045
Polyomavirus specific probes detected in matched control	A_22_P10864723	NC_001669.1, Simian virus 40	Specific probes	0.169981	2.10013	1.75835
Polyomavirus specific probes detected in matched control	A_22_P10864724	NC_001669.1, Simian virus 40	Specific probes	0.152014	2.4761	2.68319
Polyomavirus specific probes detected in non-matched control	A_22_P10864710	NC_001669.1, Simian virus 40	Specific probes	0.845496	2.82941	2.84537
Polyomavirus specific probes detected in non-matched control	A_22_P10864724	NC_001669.1, Simian virus 40	Specific probes	0.152014	2.4761	2.68319
Polyomavirus specific probes detected in non-matched control	A_22_P10864707	NC_001669.1, Simian virus 40	Specific probes	0.183514	1.94736	2.02591
Polyomavirus specific probes detected in non-matched control	A_22_P10864721	NC_001669.1, Simian virus 40	Specific probes	0.249434	1.87756	1.56839
Polyomavirus specific probes detected in non-matched control	A_22_P10864723	NC_001669.1, Simian virus 40	Specific probes	0.169981	2.10013	1.75835
Polyomavirus specific probes detected in non-matched control	A_22_P10917380	NC_015150.1, Human polyomavirus 9	Specific probes	0.520206	0.589179	1.54744

## Sheet: Sheet5
Probe ID	Detection	Organism	Types of probes detected	hyb.of.OC	hyb.of.MC	hyb.of.NC
A_22_P10194311	Retroviral probes detected in ovarian cancer	NC_001503.1, Mouse mammary tumor virus	Specific probes	0.798654	0	0
A_22_P10194285	Retroviral probes detected in ovarian cancer	NC_001503.1, Mouse mammary tumor virus	Specific probes	0.722204	0.156758	0
A_22_P10194300	Retroviral probes detected in ovarian cancer	NC_001503.1, Mouse mammary tumor virus	Specific probes	0.751627	0.567573	0.187747
A_22_P10338221	Retroviral probes detected in ovarian cancer	NC_001364.1, Simian foamy virus	Specific probes	1.43731	0.614327	0.0122969
A_22_P10338140	Retroviral probes detected in ovarian cancer	NC_001364.1, Simian foamy virus	Specific probes	0.861276	0.584426	0.22533
A_22_P10094568	Retroviral probes detected in ovarian cancer	NC_010820.1, Simian foamy virus 3	Specific probes	0.712519	0.0426602	0
A_22_P10094501	Retroviral probes detected in ovarian cancer	NC_010820.1, Simian foamy virus 3	Specific probes	0.581035	0.0559292	0
A_22_P10094580	Retroviral probes detected in ovarian cancer	NC_010820.1, Simian foamy virus 3	Specific probes	1.02499	0.671848	0
A_22_P10094512	Retroviral probes detected in ovarian cancer	NC_010820.1, Simian foamy virus 3	Specific probes	1.02841	0.822666	0
A_22_P10094574	Retroviral probes detected in ovarian cancer	NC_010820.1, Simian foamy virus 3	Specific probes	0.535816	0.152895	0
A_22_P10094545	Retroviral probes detected in ovarian cancer	NC_010820.1, Simian foamy virus 3	Specific probes	0.686113	0	0
A_22_P10094541	Retroviral probes detected in ovarian cancer	NC_010820.1, Simian foamy virus 3	Specific probes	1.0396	0.68417	0.172635
A_22_P10094591	Retroviral probes detected in ovarian cancer	NC_010820.1, Simian foamy virus 3	Specific probes	1.21255	0.487386	0.239567
A_22_P10094534	Retroviral probes detected in ovarian cancer	NC_010820.1, Simian foamy virus 3	Conserved probes	0.833038	0.643268	0
A_22_P10198410	Retroviral probes detected in matched control	NC_001802.1, Human immunodeficiency virus 1	Specific probes	0.302899	1.17779	3.58092
A_22_P10198410	Retroviral probes detected in non-matched control	NC_001802.1, Human immunodeficiency virus 1	Specific probes	0.302899	1.17779	3.58092
A_22_P10198422	Retroviral probes detected in non-matched control	NC_001802.1, Human immunodeficiency virus 1	Specific probes	0.0680839	0.547982	0.700566
A_22_P10198411	Retroviral probes detected in non-matched control	NC_001802.1, Human immunodeficiency virus 1	Specific probes	0.595579	0.658165	2.07004
A_22_P10198409	Retroviral probes detected in non-matched control	NC_001802.1, Human immunodeficiency virus 1	Specific probes	0.0800062	0.128307	1.79375
