# Supplementary material for: The ovarian cancer oncobiome
Source: Oncotarget. 2017 Mar 30;8(22):36225–45. doi: 10.18632/oncotarget.16717 (PMC5482651; doi:10.18632/oncotarget.16717)
Supplement: Supplementary file 4 [file oncotarget-08-36225-s004.xlsx]

## Sheet: Cluster 1 vs 2
Description	Microbe type	t.pvalue (c1 vs c2)	logFC (c1 vs c2)
Arenaviridae	Virus	0.0275877	-0.26039
Flaviviridae	Virus	0.0425891	-0.330506
Coxiella	Bacteria	0.0265191	0.917394
Listeria	Bacteria	0.0230044	-0.609071
Acremonium	Fungi	0.0167587	-0.766023
Cladosporium	Fungi	0.00480902	-0.346612
Mucor	Fungi	0.0326806	-0.957739
Pleistophora	Fungi	0.0144715	-0.437084
Pneumocystis	Fungi	0.0042171	-1.50332
Rhodotorula	Fungi	0.035237	-0.627229
Babesia	Parasite	0.0418641	-1.44367
Dipylidium	Parasite	0.00381453	-0.746133
Leishmania	Parasite	0.002795	-0.503482
Toxocara	Parasite	0.0207571	-1.46986
Trichinella	Parasite	0.0150463	-0.947555
Trichomonas	Parasite	0.000370894	-1.47798
Trichuris	Parasite	0.00919358	-0.240357

## Sheet: Cluster 1 vs 3
Description	Microbe type	t.pvalue (c1 vs c4)	logFC (c1 vs c4)
Adenoviridae	Virus	2.87238e-07	1.12868
Anelloviridae	Virus	0.000691961	1.31942
Arenaviridae	Virus	9.14048e-06	0.984577
Astroviridae	Virus	0.00284273	1.20622
Birnaviridae	Virus	0.00342219	1.67204
Bunyaviridae	Virus	3.61751e-08	1.2405
Caliciviridae	Virus	0.000550719	1.33533
Circoviridae	Virus	0.0011416	1.32398
Coronaviridae	Virus	0.000204315	0.865191
Flaviviridae	Virus	2.62985e-06	1.13926
Hepadnaviridae	Virus	0.0316174	1.07565
Herpesviridae	Virus	1.27752e-08	1.31229
Iridoviridae	Virus	9.61479e-05	1.22377
Orthomyxoviridae	Virus	7.55402e-05	0.982802
Papillomaviridae	Virus	5.33692e-10	1.10139
Paramyxoviridae	Virus	6.80243e-06	1.40976
Parvoviridae	Virus	1.48908e-07	1.2246
Picornaviridae	Virus	1.62132e-07	1.28915
Polyomaviridae	Virus	0.000130458	1.45649
Poxviridae	Virus	2.30189e-17	1.01333
Reoviridae	Virus	4.40682e-09	1.14269
Retroviridae	Virus	2.77703e-07	1.15512
Rhabdoviridae	Virus	2.89063e-05	1.18444
Togaviridae	Virus	2.41525e-07	1.06208
Agrobacterium	Bacterium	0.00831093	1.01067
Anaplasma	Bacterium	0.00352666	1.79558
Bacillus	Bacterium	0.0116645	0.860893
Bartonella	Bacterium	0.012671	0.971695
Bordetella	Bacterium	0.00015044	1.61184
Campylobacter	Bacterium	6.93024e-06	1.31476
Chlamydophila	Bacterium	0.00610564	1.53785
Corynebacterium	Bacterium	0.0391875	1.4099
Coxiella	Bacterium	0.0289529	0.889765
Escherichia	Bacterium	0.0400211	1.11199
Flavobacterium	Bacterium	0.00273274	2.25673
Fusobacterium	Bacterium	0.00341767	1.1782
Helicobacter	Bacterium	0.0200332	0.692795
Klebsiella	Bacterium	0.00978321	2.12311
Lactobacillus	Bacterium	0.000680424	2.03142
Lactococcus	Bacterium	0.00650411	1.36591
Leptospira	Bacterium	0.0180394	1.30156
Mycobacterium	Bacterium	0.00930133	1.06701
Mycoplasma	Bacterium	0.00278657	0.807271
Porphyromonas	Bacterium	0.0146579	1.05557
Proteus	Bacterium	0.00535679	1.72246
Pseudomonas	Bacterium	0.000227183	1.43873
Rickettsia	Bacterium	0.000309635	1.04536
Shigella	Bacterium	0.0380674	0.849622
Streptobacillus	Bacterium	0.0317609	2.64791
Streptococcus	Bacterium	0.00840173	2.07042
Absidia	Fungi	0.00449617	1.85517
Ajellomyces	Fungi	0.00419319	1.69979
Aspergillus	Fungi	0.0437599	0.670497
Candida	Fungi	0.0113916	1.16851
Cladosporium	Fungi	0.0110778	-0.30358
Cunninghamella	Fungi	0.0128737	0.971878
Mucor	Fungi	0.0384841	0.910169
Nosema	Fungi	0.00585289	1.1118
Paracoccidioides	Fungi	0.000406385	1.84354
Penicillium	Fungi	5.70875e-05	1.10863
Pleistophora	Fungi	0.0398934	0.402429
Pneumocystis	Fungi	7.30014e-09	-1.71889
Rhizomucor	Fungi	0.0451797	-0.533929
Rhizopus	Fungi	0.000364801	1.47573
Trichosporon	Fungi	0.0153996	1.1999
Heteroconium	Fungi	0.0399825	2.03618
Ancylostoma	Parasite	0.0175128	1.61005
Armillifer	Parasite	0.00696085	4.06048
Babesia	Parasite	0.0343563	-0.659998
Balantidium	Parasite	0.01959	1.95088
Diphyllobothrium	Parasite	0.00796022	1.79136
Dipylidium	Parasite	0.0228396	-0.566442
Echinococcus	Parasite	0.00451777	2.07807
Echinostoma	Parasite	0.0434628	2.4714
Entamoeba	Parasite	0.0137042	1.21951
Hymenolepis	Parasite	0.00647992	1.0737
Plasmodium	Parasite	0.0118603	1.07259
Schistosoma	Parasite	0.00131584	1.24746
Trichinella	Parasite	0.00550314	-0.756968
Trichomonas	Parasite	0.00120161	-0.962337

## Sheet: Cluster 2 vs 3
Description	Microbe type	t.pvalue (c2 vs c4)	logFC (c2 vs c4)
Adenoviridae	Virus	3.16373e-06	1.2531
Anelloviridae	Virus	0.000378955	1.54634
Arenaviridae	Virus	2.40274e-08	1.24497
Astroviridae	Virus	0.000273281	1.08733
Birnaviridae	Virus	0.0123956	1.76786
Bornaviridae	Virus	0.0366553	1.66898
Bunyaviridae	Virus	2.24418e-06	1.39887
Caliciviridae	Virus	0.045195	1.43
Circoviridae	Virus	0.00373678	1.12956
Coronaviridae	Virus	7.48207e-06	1.04467
Flaviviridae	Virus	3.42092e-05	1.46977
Herpesviridae	Virus	1.13636e-05	1.30705
Iridoviridae	Virus	0.000411539	1.0662
Orthomyxoviridae	Virus	0.00011014	1.17892
Papillomaviridae	Virus	1.36698e-05	1.13556
Paramyxoviridae	Virus	4.95381e-05	1.30194
Parvoviridae	Virus	9.92279e-06	1.45913
Picornaviridae	Virus	1.82221e-05	1.35684
Polyomaviridae	Virus	5.03153e-05	1.45145
Poxviridae	Virus	1.24713e-07	1.04886
Reoviridae	Virus	1.46098e-08	1.16326
Retroviridae	Virus	3.11899e-05	1.21249
Rhabdoviridae	Virus	1.7395e-08	1.42216
Togaviridae	Virus	3.41549e-05	1.06163
Agrobacterium	Bacterium	0.0141192	1.1609
Anaplasma	Bacterium	0.00942801	1.98571
Bartonella	Bacterium	0.00349649	1.02247
Bordetella	Bacterium	0.00688926	1.7976
Brucella	Bacterium	0.0496741	1.00502
Burkholderia	Bacterium	0.0496407	0.996148
Campylobacter	Bacterium	0.0274828	0.82906
Chlamydophila	Bacterium	0.0172354	1.43489
Flavobacterium	Bacterium	0.0293187	2.19861
Geobacillus	Bacterium	0.0351491	-2.1039
Helicobacter	Bacterium	0.0235342	1.05613
Klebsiella	Bacterium	0.0402525	3.1062
Lactobacillus	Bacterium	0.000684765	2.27073
Leptospira	Bacterium	0.00949342	1.35547
Listeria	Bacterium	0.00120557	1.0107
Mycobacterium	Bacterium	0.0163982	0.937395
Peptoniphilus	Bacterium	0.0347301	1.0538
Porphyromonas	Bacterium	0.00088985	1.48301
Pseudomonas	Bacterium	0.00081407	2.04581
Rickettsia	Bacterium	3.88803e-05	0.891094
Salmonella	Bacterium	0.0263134	0.922368
Shigella	Bacterium	0.040106	1.04579
Streptobacillus	Bacterium	0.0362357	2.70551
Streptococcus	Bacterium	0.0329338	1.63821
Ureaplasma	Bacterium	0.0472845	-2.05321
Vibrio	Bacterium	0.0494646	1.09541
Absidia	Fungi	0.0274183	1.48157
Acremonium	Fungi	0.00824328	0.660228
Ajellomyces	Fungi	0.0086148	1.65553
Candida	Fungi	0.027325	1.0573
Cunninghamella	Fungi	0.0355438	1.60406
Fusarium	Fungi	0.0405214	0.785239
Issatchenkia	Fungi	0.0262854	1.95166
Malassezia	Fungi	0.0109465	0.979396
Mucor	Fungi	0.00391415	1.86791
Nosema	Fungi	0.00863085	0.805646
Paracoccidioides	Fungi	0.00563021	1.87936
Pleistophora	Fungi	6.46681e-05	0.839514
Rhizopus	Fungi	8.27604e-05	1.11542
Rhodotorula	Fungi	0.0142839	0.567891
Trichosporon	Fungi	0.00269337	1.19801
Ancylostoma	Parasite	0.041156	2.83697
Armillifer	Parasite	0.0330522	2.77626
Dipylidium	Parasite	0.0158215	0.17969
Echinococcus	Parasite	0.000331497	2.54279
Echinostoma	Parasite	0.0451362	3.12312
Entamoeba	Parasite	0.00250554	1.75388
Hartmannella	Parasite	0.043411	1.27476
Hymenolepis	Parasite	0.00663424	1.23054
Leishmania	Parasite	0.000912933	0.406888
Naegleria	Parasite	0.0164748	0.870852
Plasmodium	Parasite	0.00517221	0.791158
Schistosoma	Parasite	0.000356397	1.42884
Toxocara	Parasite	0.0179589	1.55545
Trichomonas	Parasite	0.0335487	0.515645
Trichuris	Parasite	0.0165946	0.134147
