# Supplementary material for: The ovarian cancer oncobiome
Source: Oncotarget. 2017 Mar 30;8(22):36225–45. doi: 10.18632/oncotarget.16717 (PMC5482651; doi:10.18632/oncotarget.16717)
Supplement: Supplementary file 5 [file oncotarget-08-36225-s005.xlsx]

## Sheet: Group A vs B
Name	T-test p-value	Group A Mean - Group B Mean	T-test BH adjusted p-value
Coronaviridae	2.15373e-06	-0.212708	0.00032306
Heteroconium	2.55476e-06	-0.409806	0.00032306
Porphyromonas	3.43116e-06	-0.579265	0.00032306
Anaplasma	1.75102e-05	-0.40206	0.000656631
Absidia	4.65917e-05	-0.524434	0.00139775
Astroviridae	5.23542e-05	-0.264478	0.00139775
Ascaris	7.36681e-05	-0.612827	0.0015786
Togaviridae	9.37328e-05	-0.342472	0.00175749
Reoviridae	0.000101932	-0.188315	0.00175749
Bipolaris	0.000111483	-0.366223	0.00175749
Azorhizobium	0.000119149	-0.634816	0.00175749
Corynebacterium	0.00013542	-0.833561	0.00175749
Acanthamoeba	0.000163799	-0.552733	0.00188999
Sarcocystis	0.000223432	-0.477328	0.00239392
Arcobacter	0.000226071	-0.804761	0.00239392
Papillomaviridae	0.000273148	-0.232583	0.00256076
Poxviridae	0.00051569	-0.196828	0.00455021
Lactococcus	0.000684717	-0.480833	0.00570598
Methylobacterium	0.000808801	-0.654697	0.00638527
Shigella	0.00087866	-0.486041	0.00658995
Bunyaviridae	0.000925352	-0.235791	0.00660966
Proteus	0.00097255	-0.462968	0.00663102
Picornaviridae	0.00171119	-0.257179	0.0111599
Balantidium	0.00267912	-0.726504	0.0167445
Brucella	0.00274966	-0.484664	0.0167445
Echinostoma	0.00339371	-0.201344	0.0195791
Trichophyton	0.00357886	-0.654198	0.0198826
Paramyxoviridae	0.00376886	-0.299585	0.0201903
Bornaviridae	0.00431198	-0.334452	0.0223034
Birnaviridae	0.00570345	-0.254187	0.0285172
Ureaplasma	0.00615298	-0.621601	0.0297725
Dicrocoelium	0.00651267	-0.588545	0.0305281
Rhabdoviridae	0.00807852	-0.21674	0.0367206
Ajellomyces	0.00895194	-0.290134	0.0394939
Caliciviridae	0.00969634	-0.300796	0.0415558
Arenaviridae	0.011109	-0.213666	0.0462874
Geotrichum	0.0112644	-0.336791	0.0462874
Wolbachia	0.01132	-0.437192	0.0462874
Flaviviridae	0.0114176	-0.254756	0.0462874
Prevotella	0.0127741	-0.440401	0.0479027
Candida	0.0132265	-0.288219	0.0483898

## Sheet: Group B vs C
Name	T-test p-value	Group B Mean - Group C Mean	T-test BH adjusted p-value
Poxviridae	7.37534e-05	-0.479558	0.011063
Legionella	0.000138232	-0.922486	0.011063
Papillomaviridae	0.000452139	-0.497402	0.022607
Coronaviridae	0.000770935	-0.451992	0.0289101
Bunyaviridae	0.00102941	-0.581426	0.0308823
Retroviridae	0.00142513	-0.540501	0.0356284
Herpesviridae	0.00169158	-0.559123	0.0362482
Reoviridae	0.00171687	-0.527185	0.0362482
Anelloviridae	0.00184607	-0.996476	0.0362482
Togaviridae	0.00194583	-0.384686	0.0362482
Rickettsia	0.00224328	-0.463082	0.0362482

## Sheet: Group C vs A
Name	T-test p-value	Group C Mean - Group A Mean	T-test BH adjusted p-value
Poxviridae	1.97088e-05	0.676387	0.00295631
Togaviridae	5.93733e-05	0.727158	0.004453
Papillomaviridae	6.88698e-05	0.729984	0.004453
Coronaviridae	0.000165245	0.664701	0.00619669
Bunyaviridae	0.000200573	0.817217	0.00619669
Herpesviridae	0.000235445	0.768612	0.00619669
Anelloviridae	0.000238825	1.32553	0.00619669
Legionella	0.000249619	1.03777	0.00619669
Retroviridae	0.000323096	0.687559	0.00619669
Reoviridae	0.000584629	0.7155	0.00876943
Porphyromonas	0.000932182	1.05198	0.0127116
Parvoviridae	0.000933731	0.714702	0.0127116
Rhabdoviridae	0.00104651	0.771335	0.0127116
Paramyxoviridae	0.00106306	0.853418	0.0127116
Arenaviridae	0.00148002	0.78724	0.0148002
Picornaviridae	0.00152463	0.783167	0.0148002
Circoviridae	0.00217565	1.21641	0.0191969
Schistosoma	0.00241181	0.779309	0.0200984
Nosema	0.00271742	0.863261	0.0214533
Echinococcus	0.00286392	1.79631	0.0214794
Flaviviridae	0.00295835	0.925399	0.0214794
Adenoviridae	0.00313981	0.644474	0.0214794
Birnaviridae	0.00458192	0.758918	0.0298821
Lactococcus	0.00515129	1.1649	0.0321955
Prevotella	0.00541047	1.49887	0.0324628
Astroviridae	0.00550704	0.723099	0.0324628
Ajellomyces	0.00662971	1.06628	0.0368317
Bartonella	0.00732286	0.769896	0.0392296
Caliciviridae	0.00764982	0.738597	0.0395681
Pseudomonas	0.00820054	0.783063	0.0410027
Polyomaviridae	0.00847762	0.850457	0.0410207
Rhizopus	0.00890232	0.681695	0.0417296
Orthomyxoviridae	0.00943094	0.540059	0.0428679
Arcobacter	0.00997061	0.934292	0.043988
Helicobacter	0.0105744	0.542665	0.0453188
Iridoviridae	0.0108421	0.542822	0.0453188
Bornaviridae	0.0112231	0.811403	0.0454991
Hymenolepis	0.0113293	1.07971	0.0454991
Bordetella	0.0114164	0.964608	0.0454991
Cunninghamella	0.0122267	1.03719	0.04585
Candida	0.0124948	0.664672	0.04585
Proteus	0.0131291	1.25285	0.0468897
Trichosporon	0.0132191	0.719095	0.0468897

## Sheet: Singleton vs Group A+B+C
Name	T-test p-value	Singletons Mean - Group A+B+C Mean	T-test BH adjusted p-value
Herpesviridae	3.83998e-05	0.509669	0.00575997
Rhabdoviridae	5.02546e-05	0.510064	0.00575997
Schistosoma	7.13997e-05	0.712744	0.00575997
Polyomaviridae	0.000124436	0.539546	0.00575997
Poxviridae	0.000178684	0.367172	0.00575997
Paramyxoviridae	0.000194541	0.479205	0.00575997
Adenoviridae	0.000197727	0.419268	0.00575997
Iridoviridae	0.00020498	0.46266	0.00575997
Reoviridae	0.000205709	0.419035	0.00575997
Papillomaviridae	0.000349455	0.411605	0.00575997
Retroviridae	0.000474309	0.465177	0.00646786
Parvoviridae	0.000607429	0.445966	0.00759287
Picornaviridae	0.000798698	0.395454	0.00921575
Paracoccidioides	0.000967285	0.597135	0.0103638
Bunyaviridae	0.000992254	0.435182	0.0103638
Entamoeba	0.00132058	0.721631	0.0123804
Flaviviridae	0.00137708	0.421892	0.0123804
Arenaviridae	0.00185863	0.357361	0.0154886
Orthomyxoviridae	0.00228596	0.399698	0.0180471
Pseudomonas	0.00230852	0.751567	0.0180471
Lactobacillus	0.00243175	0.656096	0.0180471
Togaviridae	0.00246632	0.361834	0.0180471
Astroviridae	0.00419196	0.460192	0.0273389
Caliciviridae	0.00426157	0.674639	0.0273389
Flaviviridae	0.00479873	0.321652	0.0287924
Streptococcus	0.00493662	0.659226	0.0287924
Birnaviridae	0.00508786	0.828476	0.0287924
Abiotrophia	0.00579006	-0.615403	0.0310182
Mycoplasma	0.00586265	0.366829	0.0310182
Rickettsia	0.00607414	0.355857	0.0310182
Circoviridae	0.00648393	0.378217	0.0313738
Bordetella	0.00650808	0.587224	0.0313738
Ajellomyces	0.007293	0.605963	0.03315
Anelloviridae	0.00933754	0.405289	0.041195
Bornaviridae	0.0107757	0.680019	0.0461816
Malassezia	0.0108576	0.499096	0.0461816
Naegleria	0.0122093	0.78436	0.0494972
Bacillus	0.0122929	0.402606	0.0494972
Penicillium	0.0125606	0.47505	0.0494972
