# Supplementary material for: The ovarian cancer oncobiome
Source: Oncotarget. 2017 Mar 30;8(22):36225–45. doi: 10.18632/oncotarget.16717 (PMC5482651; doi:10.18632/oncotarget.16717)
Supplement: Supplementary file 6 [file oncotarget-08-36225-s006.xlsx]

## Sheet: Sheet1
Supplementary Table S5
ProbeID	Accessions	Description	Sequence	Types of probe
A_22_P10222966	NC_005946.1	Frog virus 3	GACGAGGTGGGGGTGCCCGAAGCCATAGCCGACAACCTGACTGTG	Conserved probe
A_22_P10223104	NC_005946.1		GGAGATGCCAGCGGTTTTCGACAATGTAAAGATCCTGGGAGACTT	Conserved probe
A_22_P10223120	NC_005946.1		GCACTCCTTGAGCCTCTCCCCCTTGACCCTCATCTTCTTGACAAG	Conserved probe
A_22_P10223145	NC_005946.1		ATTTGCTTGCCGTAGCCCGATGAAGCCCACTCGCAGTTTGAGGAC	Conserved probe
A_22_P10223664	NC_005946.1		GCACTCTGCTTCGGTCTACGCCACGCAAAAGATGGACTTTGAGAG	Conserved probe
A_22_P10224045	NC_005946.1		AGATCTCTCCGGGTGGCTCCTGTTGACCGGGGTGGCCGTCCAGTT	Conserved probe
A_22_P10477942	NC_007921.1	Agrotis segetum nucleopolyhedrovirus	GCCTTTTCTCTGCCTCATTCTTGTATTGTTTGTTGTATTGTGAAATAAATTGCTCGAAAT	Specific probe
A_22_P10478434	NC_007921.1		GTTGATGTCGGAGTAGTCGAACGCGACCGGGTTGTCCTCCACCAT	Conserved probe
A_22_P10479012	NC_007921.1		CGACACGGACACGGATTAATTAATAAGCATTAAAATGTTTCACTTGAACGAGGCCTTTAT	Conserved probe
A_22_P10479376	NC_007921.1		ATTGTTGAGAGAGTCAAAGTAGGCGGTGAGAAAGGAGAGGGACAG	Conserved probe
A_22_P10616271	NC_001357.1	Human papillomavirus - 18	AGCACGACAGGAACGACTCCAACGACGCAGAGAAACACAAGTATAA	Specific probe
A_22_P10616300	NC_001357.1		GATACAAAACCGAGGATTGGACACTGCAAGACACATGCGAGGAACTATG	Specific probe
A_22_P10616380	NC_001352.1	Human papillomavirus - 2	AAATAAGGTATCAGAGGAAGGGGACTGGAAGCCCATAGTCAGGTTTCTAA	Specific probe
A_22_P10616385	NC_001352.1		TAGACCTAAACAGTCCAGAGGAGCAGGACGACAATGGAAACACTG	Specific probe
A_22_P10616388	NC_001352.1		CTATAGCACGGAGGCATGGACCCTACGAGACACGTGTCTGGAGAT	Specific probe
A_22_P10616393	NC_001352.1		CTCTACGCGAACGGTCGGAGAGGGGGAAGTGGAGTGTTACAACAA	Specific probe
A_22_P10616401	NC_001352.1		ACACATCTGCTTGTGCTACTGCTCTTCCTGTGGCTCTCTCAACTAAC	Specific probe
A_22_P10616423	NC_001352.1		AAATAAGTTTGGCCTGCCCGATGCTGATTTGTATGATCCAGATACCCAGA	Specific probe
A_22_P10676593	NC_001491.2	Equid herpesvirus 1	GTCCAAGAAATAGAAGCGCTACTAAACCATGTAAATCAGCACCGTATAAAGTTCCTCAC	Conserved probe
A_22_P10676654	NC_001491.2		AATCAAGCAGAGGGGGGTAACGACACACATCTCAAGTGGGGCTAC	Conserved probe
A_22_P10677572	NC_001491.2		GTTTGTGTTTCCGTCTCTCTATCCATTTCCCCCACCAATACCTCAACTAT	Conserved probe
A_22_P10677936	NC_001664.2	Human herpesvirus 6A	TATAGCAGCGCCCGATGCCAACGCGACAGGGTGAGTCACATAGAT	Conserved probe
A_22_P10678823	NC_001664.2		GTGTAACTTTTATGGTGTCTGTATGCAGTTTTGTAGAGTTTTTTGTTACGGGGGGAG	Conserved probe
A_22_P10679045	NC_001664.2		CAATACAGAGGTTGTGTTTGGCAAAATTTAAGCAGCAATTGTTGTATCTAAATATTAAGG	Conserved probe
A_22_P10679529	NC_001664.2		TTAGCAATTTTTAAGGTTCTAACCCGCTTGGGTAGGAAAGACCCTAACCAC	Conserved probe
A_22_P10691072	NC_002641.1	Meleagrid herpesvirus 1	ATTTGCATGCCGATCACGTGGTCTCTCCCCTAACACATAATAGCCTTT	Conserved probe
A_22_P10692719	NC_002641.1		AAAGGCTATTATGTGTTAGGGGAGAGACCACGTGATCGGCATGCAAAT	Conserved probe
A_22_P10696650	NC_003521.1	Panine herpesvirus 2	ATCTTGGTGGTGTTCTGCGCCAGGAAGCCCAGGATGGTGTTGAAG	Conserved probe
A_22_P10696857	NC_003521.1		CGCGGATCATCAGGGACTCCATTTCGAAATCGATCGACTCGTTCG	Conserved probe
A_22_P10698187	NC_004812.1	Macacine herpesvirus 1	AAACCCCTCGAGCCGATCCTCGTCCGTGTCGCTGTTCCAGAACCA	Conserved probe
A_22_P10698218	NC_004812.1		CCGACGCGGTGCAGGCTCTCGACCTGGACGATGAGGCGGTGGAAG	Conserved probe
A_22_P10698273	NC_004812.1		CGACTGACAGTCTAGCCGCAGGTCGTGGTTGTTCATCAGCCACTG	Conserved probe
A_22_P10698771	NC_004812.1		GCGAGGAGCAGCAGGATCAGGTCGGCGTGTCCCCACGCGTCCGCG	Conserved probe
A_22_P10699458	NC_004812.1		CTGCGTCACCTGCCGGCGCGCGCGGGCGTGGCGGGCCGTTAAAAG	Conserved probe
A_22_P10703069	NC_006560.1	Cercopithecine herpesvirus 2	GAGGAAGTGTGCGCGGAAGACCCACCACGTGGACGCCGACCGCGC	Conserved probe
A_22_P10703455	NC_006560.1		CTACGCCTCGACCGCGCACCACCGGGGCGTCGTGTTCTACCTCAC	Conserved probe
A_22_P10703711	NC_006560.1		CACGGCGTGCCCCTCAACACCGACTACTACTTCTCGCACCTCATC	Conserved probe
A_22_P10703969	NC_006560.1		AAGACGATCTGCGGCACGAACCTAGACCGGGCGTTCTCCACAGCC	Conserved probe
A_22_P10704010	NC_006560.1		AAAGAGGGGGGCGGTGGCGCGACAGAAGCGCTCCTGGCGCTCGAC	Conserved probe
A_22_P10704392	NC_007653.1	Papiine herpesvirus 2	CGACGATTCCCGGAAGGACGATGTGCTGCGCTCTCGCCTTTATAC	Conserved probe
A_22_P10704711	NC_007653.1		GCGCGGCTGCGTGAGCGTGAAGTTCACGCCCCCGCCCGTCTCGTG	Conserved probe
A_22_P10704755	NC_007653.1		ACTTAATAGCCGACGCCGGGGCGCGGGGGACCTTATTTCGAATTC	Conserved probe
A_22_P10705074	NC_007653.1		GAAGCGCCCGAAGAGCCGGAAGCCCTCGCCCTGGGCGTCGCTGAG	Conserved probe
A_22_P10705311	NC_007653.1		CATCGGCTGCGGGAGGAGGTTCTGGTAGATCCGGGGGGTGGGGAT	Conserved probe
A_22_P10705385	NC_007653.1		GAGGACGCGGGCATCGACATCGTCGTCCACAAGCGCGTGGAGATC	Conserved probe
A_22_P10705542	NC_007653.1		GACCTGCCGTCTCTGCGGCGCAGCATCGACGCCACGTTTCGCCTC	Conserved probe
A_22_P10705831	NC_009333.1	Human herpesvirus 8	CTGCTCTTCTGCCTTCTACCAACAGGTAAACTACACTACTGCACTGCAAAAA	Specific probe
A_22_P10705975	NC_009333.1		AGAGAAACACGTCACAGGCAAAGTCATGTAAAACCCGGGTTAAAAATAGCCTAA	Specific probe
A_22_P10705982	NC_009333.1		ACGAAACAGCCGAACGTTTCCTAATCACGCCCATGGAACCATAGC	Specific probe
A_22_P10706042	NC_009333.1		CAAGGTGACTGAAAAGGTCATAGAGAGGACACCGGTCCCATTTCC	Specific probe
A_22_P10706129	NC_009333.1		TTTTACCTGTATATGCGTATGAAGCAATCGGACCCCAGTGGTTTCGC	Specific probe
A_22_P10706170	NC_009333.1		CAGCATGGGGGCGTTTGGATCCGGTAGGGCACCGGGCTGAAATTT	Specific probe
A_22_P10706461	NC_009333.1		GTCCAAGGCACCCTGGGTCCTCTTACGAATGTCTGACTACTTCAG	Specific probe
A_22_P10706612	NC_009333.1		GTTGATGGCATTGAGAAGCAGGTGGTCTAATGTCATGCGCATAGTCTG	Specific probe
A_22_P10706881	NC_009333.1		GAGGCCTGCAAACGCTTGGGGCTTTCGTGGAGGAACAAATGACGT	Specific probe
A_22_P10706920	NC_009333.1		ACTGCCTGGAGAATTTTCCACCCCCTCTACCATTTCGCGCCTTTA	Specific probe
A_22_P10706936	NC_009333.1		GTAAGAGGGAGACCCAAAGGCGGCGGCACTAAAGATTGTTCTGGT	Specific probe
A_22_P10707306	NC_009333.1		GACTTAATAAGGCTCAAAAAACACAGTGACCCAAGCATGGCGTCGAAC	Specific probe
A_22_P10707425	NC_009333.1		CAGCGGATGTGTTTTGCCCAAACACGAGGGTTGCAGGAAACAGGT	Specific probe
A_22_P10707476	NC_009333.1		GTGAAGGAATGGGAGCCACCGGTAAAGTAGGACTAGACACAAATG	Specific probe
A_22_P10707531	NC_009333.1		CCCACGGGGACATGGACAGGGGTGTTAGGTCTGGTGGAACATGCT	Specific probe
A_22_P10707579	NC_009333.1		CGCCCCCGGGGACACCCTCTGTAGTCAGACTTGGGTTAGGGCTTT	Specific probe
A_22_P10707908	NC_011644.1	Equid herpesvirus 9	GAAAAACTTGAACAGCGAAACCCTCTCTTCCGCGACTTCTTCGATTTTG	Conserved probe
A_22_P10707979	NC_011644.1		ACATTCCCGCACCTTTGCCTGTAGCCAGGCAACCTTCCGTTTGAT	Conserved probe
A_22_P10708070	NC_011644.1		CTTCTAAACTGTCGTTTGATGCACTAGACGCACCCCCGACTCAAATTATAGA	Conserved probe
A_22_P10708736	NC_011644.1		GAAGTTGTTAAAGTTTCCCCCGTCCCACTGGCTATATTAGTTACCGCAAC	Conserved probe
A_22_P10709074	NC_011644.1		ATTGGGCAGACATGTGAGCAATAAGGAACGTGGGCTGCTAGATACAA	Conserved probe
A_22_P10709381	NC_011644.1		ATAGAGAGGTGGAAACACACAAACAGGCAGACTCTAGGAAGTGTGGTTTAGTATATAG	Conserved probe
A_22_P10730150	NC_000898.1	Human herpesvirus 6B	GAACAGACCGACTCCGGGCGCGAGGAGGACGCACAGGAGAGCGAG	Conserved probe
A_22_P10730171	NC_000898.1		CGTCCACCGTCCCTCTCACCCCCACTCGAATCGCGCAGGCGCGTC	Conserved probe
A_22_P10730220	NC_000898.1		ATCACGAAGTGTCAACTCCCGCATCTCCGTCGCGCAACGTGTCCT	Conserved probe
A_22_P10730596	NC_000898.1		CATTTTAACACCTCGGAAACGGTCGAATGATCAAGGTCAATCCTCAACG	Conserved probe
A_22_P10731184	NC_000898.1		GTTTCTGTTCATCCGCCCGTGACTGAACAGTATCAAATGCTACCGTATTC	Conserved probe
A_22_P10731691	NC_000898.1		CCCCGAGAATGTTTCATTTTAGGATCATTAGTGTCTTTTGGGTCATGATGTTTTTTGTAA	Conserved probe
A_22_P10757831	NC_001526.2	Human papillomavirus type 16	TGCAAAGGCAGCAATGTTAGCAAAATTTAAAGAGTTATACGGGGTGAGTTTTTCAGAATT	Specific probe
A_22_P10757848	NC_001526.2		CAACGAAGTATCCTCTCCTGAAATTATTAGGCAGCACTTGGCCAACCAC	Specific probe
A_22_P10757849	NC_001526.2		CCTTGGGCACCGAAGAAACACAGACGACTATCCAGCGACCAAGAT	Specific probe
A_22_P10757878	NC_001526.2		GGAATTTTGGTCTACAACCTCCCCCAGGAGGCACACTAGAAGATA	Specific probe
A_22_P10789698	NC_001488.1	Human T-lymphotropic virus 2	AAAAGGGACTGCCCACAACTCAAACCCCCTCAGGAGGAAGGGGAA	Specific probe
A_22_P10789702	NC_001488.1		CAACACCCAGTTCAAACTCCTCCAAACCCCCCTACACATATTCTTG	Specific probe
A_22_P10789714	NC_001488.1		CCTTCCAATTTCCCAGGAAAAAACACAACAAACCCCAGGCCAAATA	Specific probe
A_22_P10789745	NC_001488.1		CTTCTCCCCCATTGGTCCATGACTCCGACCTTGAACATGTCCTAA	Specific probe
A_22_P10789759	NC_001488.1		CAGACAGGCATAACCATTCTCGCTCTACTCCTCCTCGTCATATTGTTTG	Specific probe
A_22_P10789767	NC_001488.1		CTTTCTGCGCCGCTCCCGCTCCTCACGCTCCTGCAGAAGTTTTAA	Specific probe
A_22_P10789768	NC_001488.1		CTGCAGAAGTTTTAAGATCTCCCGCTGCTCCTCCGCCAACAGTCT	Specific probe
A_22_P10789774	NC_001488.1		CACTCCTGTCTCCCCCAAGGTTCCACCTGCCTTCTTTCAATCAAT	Specific probe
A_22_P10815085	NC_002306.3	Feline infectious peritonitis virus	TATAACCCTTACTGTATTGACATACAGCAATGGGGCTACACGGGATCTTTGAG	Conserved probe
A_22_P11073234	NC_012783.2	Cercopithecine herpesvirus 5	GCGAAGGAAAAGGCGGAATCGTCTGCCGCCGCCGTCGATCCCTTT	Conserved probe
A_22_P11073638	NC_012783.2		GTATGTCCGCAGATGTTGAAAAAGGTCAGGAACACCAGCAGGACG	Conserved probe
A_22_P11073926	NC_012783.2		ATCATGGTGGACGTGGGAGGCACGGGTGGTTTAATAATGATCTTG	Conserved probe
A_22_P11074679	NC_012783.2		ATCGTGAGGGACGACGATAGACGAAAACTCACCTCGGTCTGTTAA	Conserved probe
A_22_P11074688	NC_012783.2		CTTGCGGGAAATCACAGCGTAGGTGAGGCTCCCAACTGGCATCGG	Conserved probe
A_22_P11077223	NC_016447.1	Aotine herpesvirus 1	GTTGACGACCCCGCTGCTCTCAAAATCCCGTAGATGTGTATCTTTTT	Conserved probe
A_22_P10559928	NC_005179.1	Yaba monkey tumor virus	AGG AAG CGG AAC AGT AAA TAA AGT TCT TAG AAA AGT TTT TTA CTC TGT TTT AGG GGG TGG	Specific probe
